# Supplementary material for: Effect of Wheat Crop Nitrogen Fertilization Schedule on the Phenolic Content and Antioxidant Activity of Sprouts and Wheatgrass Obtained from Offspring Grains
Source: Plants (Basel). 2022 Aug 4;11(15):2042. doi: 10.3390/plants11152042 (PMC9370410; doi:10.3390/plants11152042)
Supplement: Supplementary file 1 [file plants-11-02042-s001.zip]

Archive with 1 entries (1 files):
- plants-1833286-supplementary.pdf
